# Supplementary material for: Transport Properties of Methyl-Terminated Germanane Microcrystallites
Source: Nanomaterials (Basel). 2022 Mar 29;12(7):1128. doi: 10.3390/nano12071128 (PMC9000464; doi:10.3390/nano12071128)
Supplement: Supplementary file 1 [file nanomaterials-12-01128-s001.zip]

Archive with 1 entries (1 files):
- nanomaterials-1533984-supplementary.pdf
